# Supplementary material for: Real-World Safety and Effectiveness of Elexacaftor, Tezacaftor, and Ivacaftor in People with Cystic Fibrosis and Advanced Lung Disease: A Two-Year Multicenter Cohort Study
Source: Int J Mol Sci. 2025 Oct 29;26(21):10513. doi: 10.3390/ijms262110513 (PMC12609796; doi:10.3390/ijms262110513)
Supplement: Supplementary file 1 [file ijms-26-10513-s001.zip]

Archive with 1 entries (1 files):
- ijms-3949426-supplementary.pdf
